# Supplementary material for: Heterochromatin assembly and transcriptome repression by Set1 in coordination with a class II histone deacetylase
Source: eLife. 2014 Dec 15;3:e04506. doi: 10.7554/eLife.04506 (PMC4383021; doi:10.7554/eLife.04506)
Supplement: Figure 1—source data 2. — p-value data for Sense strand gene sets from Figure 1—source data 1 were retabulated to facilitate comparison of GO enrichment between Set1C/COMPASS mutants. min_Pvalue denotes the minimum p-value across all experiments. DOI: http://dx.doi.org/10.7554/eLife.04506.027 [file elife04506s002.xlsx]

## Sheet: Figure_1_Table_S2
Table Field Name	Descriptions
ProbeStrand	Sense, Antisense - Set includes genes with differential expression of coding sequence (sense) or antisense
UpDownRegulated	Upregulate, Downregulated, Both - Set includes genes that are upregulated (log2 fold-change vs. wildtype ≥ 1.5), downregulated (log2 FC ≤ 1.5), or both
GOCategory	Biological Process (BP), Cellular Component (CC), Molecular Function (MF) - top level GO ontology
GOID	Unique GO category term identifier
Pvalue	Hypergeometric test p value for category term over-enrichment
OddsRatio	Odds ratio for category term over-enrichment
ExpCount	Expected Count of genes associated with the GO category term
Count	Count of genes in the set associated with the GO category term
Size	Count of all S. pombe genes associated with the GO category term
Term	GO category term description
ProbeStrand	UpDownRegulated	GO.Category	GOID	Term	min_Pvalue	set1∆_Pvalue	ash2∆_Pvalue	sdc1∆_Pvalue	shg1∆_Pvalue	spp1∆_Pvalue	swd1∆_Pvalue	swd2∆_Pvalue	swd3∆_Pvalue	set1F_H3K4me-_Pvalue	H3K4R_Pvalue
Sense	Upregulated	BP	GO:0033554	cellular response to stress	1.05e-18	0.000279067	0.00340422	1.05e-18			2.16e-07
Sense	Upregulated	BP	GO:0051716	cellular response to stimulus	2.98e-18	0.000131571	0.00410156	2.98e-18			3.41e-07
Sense	Upregulated	BP	GO:0006950	response to stress	3.75e-18	0.000457662	0.0042746	3.75e-18			3.77e-07
Sense	Upregulated	BP	GO:0050896	response to stimulus	5.97e-17	0.000148063	0.00698157	5.97e-17			1.26e-06
Sense	Upregulated	MF	GO:0016491	oxidoreductase activity	3.56e-11		0.00132567	3.56e-11			2.86e-07
Sense	Upregulated	BP	GO:0070887	cellular response to chemical stimulus	8.05e-06			8.05e-06
Sense	Upregulated	MF	GO:0004022	alcohol dehydrogenase (NAD) activity	3.11e-05		0.000205	3.11e-05			0.00074055		0.00797111
Sense	Upregulated	BP	GO:0034599	cellular response to oxidative stress	3.54e-05			3.54e-05
Sense	Upregulated	BP	GO:0006979	response to oxidative stress	4.22e-05			4.22e-05
Sense	Upregulated	BP	GO:0006091	generation of precursor metabolites and energy	4.68e-05		4.68e-05	0.00184278			0.000103003
Sense	Upregulated	BP	GO:0016052	carbohydrate catabolic process	6.01e-05		0.00155698	0.00577442			6.01e-05	0.00653689
Sense	Upregulated	MF	GO:0010181	FMN binding	7.14e-05						7.14e-05
Sense	Upregulated	MF	GO:0016206	catechol O-methyltransferase activity	9.61e-05		0.0064614	9.61e-05
Sense	Upregulated	MF	GO:0048029	monosaccharide binding	0.000108939						0.000108939
Sense	Upregulated	BP	GO:0042221	response to chemical stimulus	0.000132185			0.000132185
Sense	Upregulated	BP	GO:0046164	alcohol catabolic process	0.000166047		0.000455401	0.00123991			0.000166047	0.00286947
Sense	Upregulated	BP	GO:0006007	glucose catabolic process	0.000174062		0.00386074	0.000174062			0.000627105	0.00105056
Sense	Upregulated	MF	GO:0016616	oxidoreductase activity, acting on the CH-OH group of donors, NAD or NADP as acceptor	0.000260923			0.000260923
Sense	Upregulated	MF	GO:0003824	catalytic activity	0.000266879		0.00519075	0.00451309			0.000266879
Sense	Upregulated	CC	GO:0005886	plasma membrane	0.000272723	0.000272723
Sense	Upregulated	CC	GO:0005829	cytosol	0.000311136			0.000470203			0.000311136
Sense	Upregulated	BP	GO:0019320	hexose catabolic process	0.000327577		0.00528381	0.000327577			0.00100652	0.00144514
Sense	Upregulated	MF	GO:0016614	oxidoreductase activity, acting on CH-OH group of donors	0.000382821			0.000382821
Sense	Upregulated	MF	GO:0051184	cofactor transporter activity	0.000392118	0.000392118
Sense	Upregulated	MF	GO:0003729	mRNA binding	0.00049805				0.00049805
Sense	Upregulated	MF	GO:0015171	amino acid transmembrane transporter activity	0.000530983							0.00191022	0.000530983
Sense	Upregulated	MF	GO:0016903	oxidoreductase activity, acting on the aldehyde or oxo group of donors	0.00056392			0.00056392
Sense	Upregulated	BP	GO:0006096	glycolysis	0.000577208			0.000577208			0.00440487
Sense	Upregulated	MF	GO:0046943	carboxylic acid transmembrane transporter activity	0.000673062							0.00241522	0.000673062
Sense	Upregulated	MF	GO:0005342	organic acid transmembrane transporter activity	0.000711161							0.00255032	0.000711161
Sense	Upregulated	BP	GO:0046365	monosaccharide catabolic process	0.000745408		0.00798612	0.000745408			0.00186981	0.00220208
Sense	Upregulated	BP	GO:0006115	ethanol biosynthetic process	0.00076746		0.0032617	0.00997698			0.00594781	0.00172678	0.00076746
Sense	Upregulated	BP	GO:0034309	primary alcohol biosynthetic process	0.00076746		0.0032617	0.00997698			0.00594781	0.00172678	0.00076746
Sense	Upregulated	BP	GO:0043458	ethanol biosynthetic process involved in glucose fermentation to ethanol	0.00076746		0.0032617	0.00997698			0.00594781	0.00172678	0.00076746
Sense	Upregulated	MF	GO:0030246	carbohydrate binding	0.000821779						0.000821779
Sense	Upregulated	BP	GO:0042026	protein refolding	0.000957836			0.000957836
Sense	Upregulated	MF	GO:0005275	amine transmembrane transporter activity	0.000961289							0.00343423	0.000961289
Sense	Upregulated	BP	GO:0007126	meiosis	0.00100698				0.00100698	0.00202034
Sense	Upregulated	BP	GO:0051327	M phase of meiotic cell cycle	0.00100698				0.00100698	0.00202034
Sense	Upregulated	BP	GO:0051321	meiotic cell cycle	0.00105205				0.00105205	0.00213488
Sense	Upregulated	MF	GO:0005215	transporter activity	0.00109598	0.00109598						0.00334985	0.00407651
Sense	Upregulated	CC	GO:0044459	plasma membrane part	0.00113087	0.00113087
Sense	Upregulated	MF	GO:0022891	substrate-specific transmembrane transporter activity	0.00115136							0.00818704	0.00115136
Sense	Upregulated	BP	GO:0006006	glucose metabolic process	0.00123991			0.00123991			0.00274997	0.00286947
Sense	Upregulated	BP	GO:0006066	alcohol metabolic process	0.00155941		0.00155941				0.00240667
Sense	Upregulated	CC	GO:0005887	integral to plasma membrane	0.00157157	0.00157157
Sense	Upregulated	MF	GO:0022857	transmembrane transporter activity	0.00168908	0.00360272						0.00168908	0.00239072
Sense	Upregulated	BP	GO:0006012	galactose metabolic process	0.00183545	0.00183545
Sense	Upregulated	BP	GO:0051180	vitamin transport	0.00183545	0.00183545
Sense	Upregulated	MF	GO:0004332	fructose-bisphosphate aldolase activity	0.00209364						0.0060906	0.00209364
Sense	Upregulated	MF	GO:0022892	substrate-specific transporter activity	0.00221576								0.00221576
Sense	Upregulated	BP	GO:0000947	amino acid catabolic process to alcohol via Ehrlich pathway	0.00230105		0.0097551					0.0051724	0.00230105
Sense	Upregulated	BP	GO:0000955	amino acid catabolic process via Ehrlich pathway	0.00230105		0.0097551					0.0051724	0.00230105
Sense	Upregulated	BP	GO:0019655	glucose catabolic process to ethanol	0.00230105		0.0097551					0.0051724	0.00230105
Sense	Upregulated	BP	GO:0019660	glycolytic fermentation	0.00230105		0.0097551					0.0051724	0.00230105
Sense	Upregulated	BP	GO:0000733	DNA strand renaturation	0.00230128				0.00230128	0.00574822
Sense	Upregulated	BP	GO:0033621	nuclear-transcribed mRNA catabolic process, meiosis-specific transcripts	0.00230128				0.00230128
Sense	Upregulated	BP	GO:0008655	pyrimidine-containing compound salvage	0.00255095	0.00255095
Sense	Upregulated	BP	GO:0055085	transmembrane transport	0.00257863	0.00257863
Sense	Upregulated	MF	GO:0004364	glutathione transferase activity	0.00258983			0.00258983
Sense	Upregulated	MF	GO:0004601	peroxidase activity	0.00258983			0.00258983
Sense	Upregulated	MF	GO:0008171	O-methyltransferase activity	0.00258983			0.00258983
Sense	Upregulated	MF	GO:0016684	oxidoreductase activity, acting on peroxide as acceptor	0.00258983			0.00258983
Sense	Upregulated	MF	GO:0004328	formamidase activity	0.00285497					0.00285497
Sense	Upregulated	CC	GO:0031226	intrinsic to plasma membrane	0.00292512	0.00292512
Sense	Upregulated	BP	GO:0019318	hexose metabolic process	0.0030228			0.0030228			0.00543132	0.00460125
Sense	Upregulated	MF	GO:0004065	arylsulfatase activity	0.00323563		0.00323563
Sense	Upregulated	MF	GO:0008484	sulfuric ester hydrolase activity	0.00323563		0.00323563
Sense	Upregulated	MF	GO:0016810	hydrolase activity, acting on carbon-nitrogen (but not peptide) bonds	0.00337234	0.00337234
Sense	Upregulated	MF	GO:0015204	urea transmembrane transporter activity	0.0034227							0.00626898	0.0034227
Sense	Upregulated	MF	GO:0042887	amide transmembrane transporter activity	0.0034227							0.00626898	0.0034227
Sense	Upregulated	BP	GO:0043489	RNA stabilization	0.00345026				0.00345026	0.00861074
Sense	Upregulated	BP	GO:0045002	double-strand break repair via single-strand annealing	0.00345026				0.00345026	0.00861074
Sense	Upregulated	BP	GO:0048255	mRNA stabilization	0.00345026				0.00345026	0.00861074
Sense	Upregulated	MF	GO:0051183	vitamin transporter activity	0.00354971	0.00354971
Sense	Upregulated	CC	GO:0016604	nuclear body	0.00455623				0.00455623
Sense	Upregulated	CC	GO:0033620	Mei2 nuclear dot	0.00455623				0.00455623
Sense	Upregulated	MF	GO:0000150	recombinase activity	0.00456143				0.00456143
Sense	Upregulated	BP	GO:0006067	ethanol metabolic process	0.00459813								0.00459813
Sense	Upregulated	BP	GO:0006113	fermentation	0.00459813								0.00459813
Sense	Upregulated	BP	GO:0034308	primary alcohol metabolic process	0.00459813								0.00459813
Sense	Upregulated	BP	GO:0009408	response to heat	0.00489555			0.00489555
Sense	Upregulated	BP	GO:0034605	cellular response to heat	0.00489555			0.00489555
Sense	Upregulated	MF	GO:0016620	oxidoreductase activity, acting on the aldehyde or oxo group of donors, NAD or NADP as acceptor	0.00499135			0.00499135
Sense	Upregulated	BP	GO:0009266	response to temperature stimulus	0.00530333			0.00530333
Sense	Upregulated	BP	GO:0006116	NADH oxidation	0.00536295								0.00536295
Sense	Upregulated	BP	GO:0000711	meiotic DNA repair synthesis	0.00574491				0.00574491
Sense	Upregulated	BP	GO:0009063	cellular amino acid catabolic process	0.00591101		0.00591101
Sense	Upregulated	BP	GO:0001407	glycerophosphodiester transport	0.00594781						0.00594781
Sense	Upregulated	BP	GO:0005994	melibiose metabolic process	0.00594781						0.00594781
Sense	Upregulated	BP	GO:0005995	melibiose catabolic process	0.00594781						0.00594781
Sense	Upregulated	BP	GO:0006677	glycosylceramide metabolic process	0.00594781						0.00594781
Sense	Upregulated	BP	GO:0015748	organophosphate ester transport	0.00594781						0.00594781
Sense	Upregulated	BP	GO:0019377	glycolipid catabolic process	0.00594781						0.00594781
Sense	Upregulated	BP	GO:0046477	glycosylceramide catabolic process	0.00594781						0.00594781
Sense	Upregulated	BP	GO:0046514	ceramide catabolic process	0.00594781						0.00594781
Sense	Upregulated	BP	GO:0046521	sphingoid catabolic process	0.00594781						0.00594781
Sense	Upregulated	BP	GO:0051085	chaperone mediated protein folding requiring cofactor	0.00594781			0.00997698			0.00594781
Sense	Upregulated	MF	GO:0001406	glycerophosphodiester transmembrane transporter activity	0.0060906						0.0060906
Sense	Upregulated	MF	GO:0004557	alpha-galactosidase activity	0.0060906						0.0060906
Sense	Upregulated	MF	GO:0008514	organic anion transmembrane transporter activity	0.0060906						0.0060906
Sense	Upregulated	MF	GO:0015605	organophosphate ester transmembrane transporter activity	0.0060906						0.0060906
Sense	Upregulated	MF	GO:0015925	galactosidase activity	0.0060906						0.0060906
Sense	Upregulated	BP	GO:0006734	NADH metabolic process	0.00612732								0.00612732
Sense	Upregulated	CC	GO:0000015	phosphopyruvate hydratase complex	0.00645405		0.00645405
Sense	Upregulated	MF	GO:0003935	GTP cyclohydrolase II activity	0.0064614		0.0064614
Sense	Upregulated	MF	GO:0004371	glycerone kinase activity	0.0064614		0.0064614
Sense	Upregulated	MF	GO:0004634	phosphopyruvate hydratase activity	0.0064614		0.0064614
Sense	Upregulated	MF	GO:0009013	succinate-semialdehyde dehydrogenase [NAD(P)+] activity	0.0064614		0.0064614
Sense	Upregulated	BP	GO:0000730	DNA recombinase assembly	0.00689059				0.00689059
Sense	Upregulated	BP	GO:0045003	double-strand break repair via synthesis-dependent strand annealing	0.00689059				0.00689059
Sense	Upregulated	BP	GO:0051260	protein homooligomerization	0.00689059				0.00689059
Sense	Upregulated	BP	GO:0019430	removal of superoxide radicals	0.00709876			0.00709876
Sense	Upregulated	BP	GO:0042542	response to hydrogen peroxide	0.00709876			0.00709876
Sense	Upregulated	BP	GO:0070301	cellular response to hydrogen peroxide	0.00709876			0.00709876
Sense	Upregulated	BP	GO:0000279	M phase	0.00711203				0.00711203
Sense	Upregulated	BP	GO:0009310	amine catabolic process	0.00726256		0.00726256
Sense	Upregulated	BP	GO:0016054	organic acid catabolic process	0.00726256		0.00726256
Sense	Upregulated	BP	GO:0046395	carboxylic acid catabolic process	0.00726256		0.00726256
Sense	Upregulated	BP	GO:0046165	alcohol biosynthetic process	0.00764568			0.00764568
Sense	Upregulated	BP	GO:0042125	protein galactosylation	0.00773069	0.00773069
Sense	Upregulated	BP	GO:0005996	monosaccharide metabolic process	0.00781093			0.00797235				0.00781093
Sense	Upregulated	CC	GO:0031105	septin complex	0.00796204				0.00796204
Sense	Upregulated	MF	GO:0008143	poly(A) RNA binding	0.00797111				0.00797111
Sense	Upregulated	MF	GO:0070717	poly-purine tract binding	0.00797111				0.00797111
Sense	Upregulated	BP	GO:0043487	regulation of RNA stability	0.00803516				0.00803516
Sense	Upregulated	BP	GO:0043488	regulation of mRNA stability	0.00803516				0.00803516
Sense	Upregulated	BP	GO:0045835	negative regulation of meiosis	0.00803516				0.00803516
Sense	Upregulated	MF	GO:0019239	deaminase activity	0.0081208	0.0081208
Sense	Upregulated	BP	GO:0009112	nucleobase metabolic process	0.00814837	0.00814837
Sense	Upregulated	MF	GO:0022804	active transmembrane transporter activity	0.00815947								0.00815947
Sense	Upregulated	MF	GO:0016832	aldehyde-lyase activity	0.00835069							0.00835069
Sense	Upregulated	BP	GO:0006725	cellular aromatic compound metabolic process	0.00859817	0.00859817
Sense	Upregulated	BP	GO:0031990	mRNA export from nucleus in response to heat stress	0.00861074					0.00861074
Sense	Upregulated	BP	GO:0032889	regulation of vacuole fusion, non-autophagic	0.00861074					0.00861074
Sense	Upregulated	BP	GO:0006406	mRNA export from nucleus	0.00874538					0.00874538
Sense	Upregulated	BP	GO:0051028	mRNA transport	0.00874538					0.00874538
Sense	Upregulated	CC	GO:0032156	septin cytoskeleton	0.00909516				0.00909516
Sense	Upregulated	BP	GO:0051259	protein oligomerization	0.00917864				0.00917864
Sense	Upregulated	MF	GO:0003933	GTP cyclohydrolase activity	0.00967735		0.00967735
Sense	Upregulated	MF	GO:0003959	NADPH dehydrogenase activity	0.00967735		0.00967735
Sense	Upregulated	MF	GO:0004365	glyceraldehyde-3-phosphate dehydrogenase (NAD+) (phosphorylating) activity	0.00989722			0.00989722
Sense	Upregulated	MF	GO:0004618	phosphoglycerate kinase activity	0.00989722			0.00989722
Sense	Upregulated	MF	GO:0008941	nitric oxide dioxygenase activity	0.00989722			0.00989722
Sense	Upregulated	MF	GO:0016652	oxidoreductase activity, acting on NAD(P)H, NAD(P) as acceptor	0.00989722			0.00989722
Sense	Upregulated	MF	GO:0016708	oxidoreductase activity, acting on paired donors, with incorporation or reduction of molecular oxygen, NAD(P)H as one donor, and incorporation of two atoms of oxygen into one donor	0.00989722			0.00989722
Sense	Upregulated	MF	GO:0047018	indole-3-acetaldehyde reductase (NADH) activity	0.00989722			0.00989722
Sense	Upregulated	MF	GO:0047019	indole-3-acetaldehyde reductase (NADPH) activity	0.00989722			0.00989722
Sense	Upregulated	MF	GO:0051268	alpha-keto amide reductase activity	0.00989722			0.00989722
Sense	Upregulated	MF	GO:0051269	alpha-keto ester reductase activity	0.00989722			0.00989722
Sense	Upregulated	BP	GO:0051410	detoxification of nitrogen compound	0.00997698			0.00997698
Sense	Upregulated	BP	GO:0070297	regulation of phosphorelay signal transduction system	0.00997698			0.00997698
Sense	Upregulated	BP	GO:0070458	cellular detoxification of nitrogen compound	0.00997698			0.00997698
Sense	Downregulated	BP	GO:0042026	protein refolding	0.000168802	0.000168802
Sense	Downregulated	BP	GO:0055085	transmembrane transport	0.000191771	0.000191771
Sense	Downregulated	CC	GO:0005886	plasma membrane	0.000280308			0.000280308
Sense	Downregulated	MF	GO:0004352	glutamate dehydrogenase (NAD+) activity	0.000380662		0.000380662	0.00190331
Sense	Downregulated	BP	GO:0019551	glutamate catabolic process to 2-oxoglutarate	0.00038373		0.00038373	0.00172678
Sense	Downregulated	MF	GO:0022857	transmembrane transporter activity	0.000646617	0.000646617
Sense	Downregulated	BP	GO:0000722	telomere maintenance via recombination	0.00076746			0.00689125	0.00076746
Sense	Downregulated	CC	GO:0044459	plasma membrane part	0.000791872			0.000791872
Sense	Downregulated	BP	GO:0006457	protein folding	0.000891576	0.000891576
Sense	Downregulated	BP	GO:0046942	carboxylic acid transport	0.000978985			0.000978985
Sense	Downregulated	BP	GO:0015849	organic acid transport	0.00105056			0.00105056
Sense	Downregulated	MF	GO:0015343	siderophore transmembrane transporter activity	0.00114177						0.00285279	0.00114177	0.00114177
Sense	Downregulated	MF	GO:0016639	oxidoreductase activity, acting on the CH-NH2 group of donors, NAD or NADP as acceptor	0.00114177		0.00114177	0.00570016
Sense	Downregulated	MF	GO:0042927	siderophore transporter activity	0.00114177						0.00285279	0.00114177	0.00114177
Sense	Downregulated	BP	GO:0006106	fumarate metabolic process	0.00115097		0.00115097	0.0051724
Sense	Downregulated	MF	GO:0043138	3'-5' DNA helicase activity	0.00133232				0.00133232
Sense	Downregulated	MF	GO:0043140	ATP-dependent 3'-5' DNA helicase activity	0.00133232				0.00133232
Sense	Downregulated	MF	GO:0051082	unfolded protein binding	0.00145215	0.00145215
Sense	Downregulated	BP	GO:0015891	siderophore transport	0.00153448						0.00383288	0.00153448	0.00153448
Sense	Downregulated	MF	GO:0005215	transporter activity	0.00171169	0.00171169		0.00223994
Sense	Downregulated	CC	GO:0048189	Lid2 complex	0.00190042		0.00190042	0.00947322
Sense	Downregulated	MF	GO:0004151	dihydroorotase activity	0.00190259						0.00190259
Sense	Downregulated	BP	GO:0006538	glutamate catabolic process	0.00191791		0.00191791	0.00860745
Sense	Downregulated	BP	GO:0033214	iron assimilation by chelation and transport	0.00191791						0.00478926	0.00191791	0.00191791
Sense	Downregulated	BP	GO:0006103	2-oxoglutarate metabolic process	0.00230128		0.00230128
Sense	Downregulated	CC	GO:0005887	integral to plasma membrane	0.00294936			0.00294936
Sense	Downregulated	CC	GO:0035097	histone methyltransferase complex	0.0030398		0.0030398				0.00758434	0.0030398	0.0030398
Sense	Downregulated	CC	GO:0048188	Set1C/COMPASS complex	0.0030398		0.0030398				0.00758434	0.0030398	0.0030398
Sense	Downregulated	BP	GO:0033212	iron assimilation	0.00306778						0.007654	0.00306778	0.00306778
Sense	Downregulated	BP	GO:0015878	biotin transport	0.00345092			0.00345092
Sense	Downregulated	BP	GO:0042883	cysteine transport	0.00345092			0.00345092
Sense	Downregulated	BP	GO:0042886	amide transport	0.00345092			0.00345092
Sense	Downregulated	BP	GO:0006312	mitotic recombination	0.00345357				0.00345357
Sense	Downregulated	MF	GO:0032553	ribonucleotide binding	0.00370169	0.00370169
Sense	Downregulated	MF	GO:0032555	purine ribonucleotide binding	0.00370169	0.00370169
Sense	Downregulated	MF	GO:0016812	hydrolase activity, acting on carbon-nitrogen (but not peptide) bonds, in cyclic amides	0.00380228						0.00380228
Sense	Downregulated	MF	GO:0005381	iron ion transmembrane transporter activity	0.00380336						0.009484	0.00380336	0.00380336
Sense	Downregulated	MF	GO:0015225	biotin transporter activity	0.00380336			0.00380336
Sense	Downregulated	MF	GO:0033229	cysteine transmembrane transporter activity	0.00380336			0.00380336
Sense	Downregulated	CC	GO:0031226	intrinsic to plasma membrane	0.00410065			0.00410065
Sense	Downregulated	MF	GO:0042800	histone methyltransferase activity (H3-K4 specific)	0.00418729	0.00418729
Sense	Downregulated	BP	GO:0006830	high-affinity zinc ion transport	0.00422103	0.00422103
Sense	Downregulated	BP	GO:0010892	positive regulation of mitochondrial translation in response to stress	0.00422103	0.00422103
Sense	Downregulated	BP	GO:0032056	positive regulation of translation in response to stress	0.00422103	0.00422103
Sense	Downregulated	BP	GO:0043335	protein unfolding	0.00422103	0.00422103
Sense	Downregulated	BP	GO:0033554	cellular response to stress	0.00436323	0.00436323
Sense	Downregulated	MF	GO:0016638	oxidoreductase activity, acting on the CH-NH2 group of donors	0.00456317		0.00456317
Sense	Downregulated	MF	GO:0046915	transition metal ion transmembrane transporter activity	0.00473723	0.00473723						0.00949482	0.00949482
Sense	Downregulated	BP	GO:0000101	sulfur amino acid transport	0.0051724			0.0051724
Sense	Downregulated	BP	GO:0015718	monocarboxylic acid transport	0.0051724			0.0051724
Sense	Downregulated	MF	GO:0017076	purine nucleotide binding	0.00521868	0.00521868
Sense	Downregulated	CC	GO:0034708	methyltransferase complex	0.00531662		0.00531662					0.00531662	0.00531662
Sense	Downregulated	BP	GO:0051716	cellular response to stimulus	0.00533937	0.00533937
Sense	Downregulated	BP	GO:0051568	histone H3-K4 methylation	0.00536552		0.00536552					0.00536552	0.00536552
Sense	Downregulated	BP	GO:0006950	response to stress	0.00558347	0.00558347
Sense	Downregulated	CC	GO:0030287	cell wall-bounded periplasmic space	0.00569367			0.00569367
Sense	Downregulated	CC	GO:0034064	Tor2-Mei2-Ste11 complex	0.00569367			0.00569367
Sense	Downregulated	CC	GO:0042597	periplasmic space	0.00569367			0.00569367
Sense	Downregulated	MF	GO:0000099	sulfur amino acid transmembrane transporter activity	0.00570016			0.00570016
Sense	Downregulated	BP	GO:0009065	glutamine family amino acid catabolic process	0.00574822		0.00574822
Sense	Downregulated	BP	GO:0045836	positive regulation of meiosis	0.00689125			0.00689125
Sense	Downregulated	BP	GO:0065008	regulation of biological quality	0.00735052	0.00735052
Sense	Downregulated	CC	GO:0000781	chromosome, telomeric region	0.00741445				0.00741445
Sense	Downregulated	BP	GO:0042592	homeostatic process	0.00747279	0.00747279
Sense	Downregulated	CC	GO:0016604	nuclear body	0.00758506			0.00758506
Sense	Downregulated	CC	GO:0033620	Mei2 nuclear dot	0.00758506			0.00758506
Sense	Downregulated	MF	GO:0004003	ATP-dependent DNA helicase activity	0.00761325				0.00761325
Sense	Downregulated	MF	GO:0031072	heat shock protein binding	0.00769473	0.00769473
Sense	Downregulated	MF	GO:0000166	nucleotide binding	0.00774348	0.00774348
Sense	Downregulated	MF	GO:0003678	DNA helicase activity	0.00799391				0.00799391
Sense	Downregulated	MF	GO:0003935	GTP cyclohydrolase II activity	0.00835783	0.00835783
Sense	Downregulated	MF	GO:0004371	glycerone kinase activity	0.00835783	0.00835783
Sense	Downregulated	BP	GO:0010106	cellular response to iron ion starvation	0.00842505	0.00842505
Sense	Downregulated	BP	GO:0010821	regulation of mitochondrion organization	0.00842505	0.00842505
Sense	Downregulated	BP	GO:0010822	positive regulation of mitochondrion organization	0.00842505	0.00842505
Sense	Downregulated	BP	GO:0033217	regulation of transcription from RNA polymerase II promoter in response to iron ion starvation	0.00842505	0.00842505
Sense	Downregulated	BP	GO:0050821	protein stabilization	0.00842505	0.00842505
Sense	Downregulated	BP	GO:0070129	regulation of mitochondrial translation	0.00842505	0.00842505
Sense	Downregulated	BP	GO:0070131	positive regulation of mitochondrial translation	0.00842505	0.00842505
Sense	Downregulated	BP	GO:0010563	negative regulation of phosphorus metabolic process	0.00860745			0.00860745
Sense	Downregulated	BP	GO:0042326	negative regulation of phosphorylation	0.00860745			0.00860745
Sense	Downregulated	BP	GO:0045936	negative regulation of phosphate metabolic process	0.00860745			0.00860745
Sense	Downregulated	BP	GO:0006879	cellular iron ion homeostasis	0.00918919							0.00918919	0.00918919
Sense	Downregulated	BP	GO:0055072	iron ion homeostasis	0.00918919							0.00918919	0.00918919
Sense	Downregulated	BP	GO:0009408	response to heat	0.00930283	0.00930283
Sense	Downregulated	BP	GO:0034605	cellular response to heat	0.00930283	0.00930283
Sense	Downregulated	BP	GO:0050896	response to stimulus	0.00947379	0.00947379
Sense	Downregulated	MF	GO:0004860	protein kinase inhibitor activity	0.009484			0.009484
Sense	Downregulated	MF	GO:0005315	inorganic phosphate transmembrane transporter activity	0.009484			0.009484
Sense	Downregulated	MF	GO:0015114	phosphate ion transmembrane transporter activity	0.009484			0.009484
Sense	Downregulated	MF	GO:0019210	kinase inhibitor activity	0.009484			0.009484
Sense	Downregulated	BP	GO:0019856	pyrimidine nucleobase biosynthetic process	0.00956016						0.00956016
Sense	Downregulated	BP	GO:0006536	glutamate metabolic process	0.00957115		0.00957115
Sense	Downregulated	BP	GO:0009266	response to temperature stimulus	0.009825	0.009825
